# Supplementary material for: The brief data of the relation of living as commuters and quality of life
Source: Data Brief. 2019 Sep 25;26:104540. doi: 10.1016/j.dib.2019.104540 (PMC6811975; doi:10.1016/j.dib.2019.104540)
Supplement: Multimedia component 1 [file mmc1.xlsx]

## Sheet: Appendix 1. Questionaire
APPENDIX 1. QUESTIONAIRE
A	RESPONDENT IDENTITY	ANSWER
A.1	Gender	1. Male
		2. Female
A.2	Age	Ratio
A.3	Marital Status	1. Married
		2. Single
		3. Widower
		4. Widow
A.4	Educational Background	1. Primary School
		2. Junior High School
		3. Senior High School
		4. Diploma
		5. Under Graduate
		6. Graduate
A.5	Religion	1. Moslem
		2. Christian
		3. Catholic
		4. Hinduisme
		5. Budhisme
A.6	Occupation	1. Civil Servant
		2. Pilice/Military
		3. Private Employees
		4. Self Employees
		5. Others
B	HOUSING
B.1	Affordability of Housing Costs	1. Very Not Affordable
		2. Not Affordable
		3. Neutral
		4. Affordable
		5. Very Affordable
B.2	House Eligibility	1. Very Not Eligibale
		2. Not Eligibale
		3. Neutral
		4. Eligibale
		5. Very Eligibale
C	DEPENDENCY RATIO
C.1	Number of Working Family Members	Ratio
C.2	Number of Not-Working Family Members	Ratio
C.3	Family Members	Ratio
C.4	Dependency Ratio	Ratio
D	INCOME
D.1	Income as a Commuter is More Bigger	1. Very Not Agree
		2. Not Agree
		3. Neutral
		4. Agree
		5. Very Agree
D.2	Income as a commuter is Worthy	1. Very Not Agree
		2. Not Agree
		3. Neutral
		4. Agree
		5. Very Agree
D.3	Work Time Compliance with Income	1. Very Not Suitable
		2. Not Suitable
		3. Neutral
		4. Suitable
		5. Very Suitable
D.4	Income per Month (IDR)	Ratio
D.5	Income per Month (USD)	Ratio
E	ACCESSIBILITY OF DESTINATION CITY
E.1	Ease of Transportation Mode	1. Very Not Ease
		2. Not Ease
		3. Neutral
		4. Ease
		5. Very Ease
E.2	Comfort Travel to Work Locations	1. Very Not Comfort
		2. Not Comfort
		3. Neutral
		4. Comfort
		5. Very Confort
E.3	Fairness Travel Time to Work Location	1. Very Not Fair
		2. Not Fair
		3. Neutral
		4. Fair
		5. Very Fair
F	QUALITY OF LIFE
F.1	Your life will be much better if you work not become a commuter	1. Very Not Agree
		2. Not Agree
		3. Neutral
		4. Agree
		5. Very Agree
F.2	You don't have enough time to do social interaction in your neighborhood	1. Very Not Agree
		2. Not Agree
		3. Neutral
		4. Agree
		5. Very Agree
F.3	Your quality as a parent is disturbed because you do not have enough time to interact with your childreen	1. Very Not Agree
		2. Not Agree
		3. Neutral
		4. Agree
		5. Very Agree
F.4	You don't have time to think about yourself	1. Very Not Agree
		2. Not Agree
		3. Neutral
		4. Agree
		5. Very Agree
F.5	Your family life is disrupted because you do not have enough time to interact with your partner so that many things cannot be discussed because of this limited time	1. Very Not Agree
		2. Not Agree
		3. Neutral
		4. Agree
		5. Very Agree
F.6	Your overall life satisfaction as a commuter is reduced because you no longer have much time to channel hobbies and other activities besides routine activities.	1. Very Not Agree
		2. Not Agree
		3. Neutral
		4. Agree
		5. Very Agree
F.7	You feel that you have individuals stress with activities as a commuter	1. Very Not Agree
		2. Not Agree
		3. Neutral
		4. Agree
		5. Very Agree
F.8	Even though your work is within reasonable limits but the time you allocate to travel as a commuter makes you feel overworked	1. Very Not Agree
		2. Not Agree
		3. Neutral
		4. Agree
		5. Very Agree

## Sheet: Appendix 2. Raw Data
APPENDIX 2. RAW DATA
A. RESPONDENT IDENTITY							B. HOUSING		C. DEPENDENCY RATIO				D. INCOME					E. ACCESSIBILITY OF DESTINATION CITY			F. QUALITY OF LIFE
No. Responden	A.1	A.2	A.3	A.4	A.5	A.6	B.1	B.2	C.1	C.2	C.3	C.4	D.1	D.2	D.3	D.4	D.5	E.1	E.2	E.3	F.1	F.2	F.3	F.4	F.5	F.6	F.7	F.8
1	1	30	1	3	1	1	4	4	1	1	2	2	4	4	4	2500000	178.571	4	4	5	4	3	4	4	4	3	3	3
2	1	40	1	3	1	5	4	5	2	2	4	2	4	4	5	1200000	85.7143	4	5	4	4	3	4	4	5	4	4	5
3	1	38	1	3	1	5	4	4	1	2	3	3	3	4	5	1600000	114.286	4	4	5	5	4	4	3	3	3	3	4
4	1	27	2	3	1	5	5	4	2	2	4	2	4	4	5	1500000	107.143	4	5	4	4	5	5	4	3	4	5	4
5	2	28	2	3	1	5	5	5	3	2	5	1.67	5	4	5	1200000	85.7143	4	5	4	4	4	5	3	4	5	5	4
6	1	37	1	2	1	5	4	4	1	2	3	3	4	4	5	2000000	142.857	4	4	5	4	3	4	5	4	4	5	4
7	1	25	2	3	1	5	4	4	1	3	4	4	4	4	5	1500000	107.143	4	4	5	4	4	3	4	3	4	4	5
8	2	27	2	3	1	3	3	4	3	1	4	1.33	4	4	5	2000000	142.857	4	4	3	4	4	5	5	4	3	4	3
9	1	40	1	3	1	3	3	5	2	2	4	2	4	4	5	1800000	128.571	4	4	3	4	4	3	5	4	4	3	5
10	1	27	2	3	1	5	4	4	2	2	4	2	4	5	5	1500000	107.143	4	4	5	3	4	3	3	4	3	4	4
11	1	45	1	2	1	5	3	4	2	3	5	2.5	3	4	5	1800000	128.571	3	4	4	3	4	4	3	4	4	3	4
12	1	38	1	3	1	3	3	5	1	3	4	4	3	4	4	1600000	114.286	4	4	4	4	3	4	5	4	4	5	5
13	1	25	2	3	1	5	3	5	2	2	4	2	3	4	5	1200000	85.7143	4	4	5	4	4	3	4	5	3	4	4
14	2	30	1	3	1	5	2	4	2	1	3	1.5	4	4	4	1500000	107.143	4	4	4	4	4	4	4	4	4	3	3
15	1	28	2	3	1	5	3	4	2	3	5	2.5	4	4	3	1500000	107.143	4	4	4	4	3	4	4	4	4	3	4
16	1	38	1	3	1	5	3	4	1	2	3	3	4	4	5	1600000	114.286	4	4	5	4	4	5	4	4	3	4	4
17	1	39	1	3	1	5	4	4	1	2	3	3	4	4	4	1800000	128.571	4	4	5	4	4	3	4	4	3	4	4
18	1	40	1	2	1	5	3	4	2	2	4	2	3	4	4	2000000	142.857	4	4	4	4	4	3	4	5	4	4	5
19	1	40	1	3	1	2	3	5	1	3	4	4	3	4	5	3000000	214.286	4	4	3	4	4	3	4	5	4	4	4
20	1	38	1	3	1	5	3	4	1	2	3	3	3	4	5	1600000	114.286	4	4	5	4	3	4	5	4	4	3	3
21	1	38	1	2	1	4	5	5	1	3	4	4	4	5	5	2500000	178.571	5	5	5	2	3	4	4	3	4	3	3
22	1	45	1	3	1	1	2	5	4	1	5	1.25	4	4	5	3000000	214.286	5	5	4	5	4	4	5	3	4	5	5
23	1	36	1	3	1	3	4	4	2	3	5	2.5	4	5	5	1200000	85.7143	4	5	4	4	5	5	4	4	5	5	4
24	1	20	2	3	1	3	5	4	2	1	3	1.5	4	3	5	1200000	85.7143	5	4	4	4	4	5	5	4	5	4	3
25	1	28	2	3	1	5	4	5	2	2	4	2	3	5	5	1500000	107.143	4	5	4	4	3	4	5	5	4	4	3
26	1	23	1	3	1	5	3	5	1	2	3	3	3	4	5	1500000	107.143	4	4	5	4	3	3	4	4	5	4	4
27	1	23	1	3	2	3	4	5	1	1	2	2	4	4	4	2500000	178.571	5	4	5	4	5	5	5	4	5	4	4
28	1	23	2	3	1	5	5	3	1	0	1	1	4	3	2	1800000	128.571	4	3	3	4	3	4	2	4	2	4	2
29	1	43	1	3	1	3	4	5	3	1	4	1.33	4	4	4	2000000	142.857	4	3	4	4	4	5	4	5	4	4	4
30	1	36	3	3	1	3	4	5	1	1	2	2	4	4	3	3500000	250	4	4	5	4	4	5	5	5	4	5	4
31	1	28	2	4	1	5	4	5	1	0	1	1	4	4	5	1700000	121.429	4	4	5	4	4	4	5	5	4	5	4
32	2	26	1	5	1	1	4	4	2	1	3	1.5	4	4	4	5000000	357.143	4	4	4	4	3	3	3	3	3	2	3
33	1	39	1	3	1	5	4	3	2	2	4	2	4	4	4	2000000	142.857	4	3	2	5	3	2	2	4	3	4	2
34	1	27	2	4	1	3	4	4	1	0	1	1	4	4	4	3000000	214.286	4	4	4	4	3	3	3	3	3	2	3
35	1	32	1	4	1	3	4	5	2	2	4	2	4	4	5	1500000	107.143	5	4	4	3	4	4	5	4	5	4	4
36	2	29	1	3	3	5	4	3	2	1	3	1.5	4	4	5	1500000	107.143	4	4	5	4	4	5	4	4	5	4	4
37	1	28	1	3	1	3	4	4	2	1	3	1.5	4	4	5	2000000	142.857	4	4	5	4	4	4	5	3	4	5	4
38	1	30	1	3	1	5	4	5	2	2	4	2	4	4	5	1000000	71.4286	4	4	3	4	4	5	4	5	4	5	4
39	2	23	1	4	1	3	4	5	2	0	2	1	5	4	5	2800000	200	4	4	4	4	4	4	4	4	5	4	5
40	1	23	2	3	1	5	4	5	1	0	1	1	4	2	4	1500000	107.143	4	3	3	3	3	4	3	3	4	3	4
41	1	25	1	3	1	5	5	4	1	2	3	3	5	4	4	2500000	178.571	4	4	3	5	4	4	4	5	4	3	4
42	2	23	2	5	1	1	4	5	1	0	1	1	4	3	4	2500000	178.571	4	4	3	4	3	3	3	4	3	4	4
43	1	45	1	3	1	4	5	4	2	3	5	2.5	5	4	4	4000000	285.714	4	3	4	4	4	4	4	4	4	4	4
44	1	22	2	3	1	2	4	4	1	0	1	1	4	4	4	2800000	200	4	4	4	4	4	3	4	3	3	2	3
45	2	35	1	5	1	4	5	5	2	3	5	2.5	4	3	4	7000000	500	4	4	3	3	3	2	2	2	4	3	4
46	1	36	1	5	1	4	5	5	2	3	5	2.5	4	3	4	7000000	500	4	4	3	3	3	2	2	2	4	3	4
47	1	40	1	2	1	3	4	4	1	4	5	5	3	3	4	3000000	214.286	3	3	3	3	3	3	3	4	3	3	3
48	1	38	1	5	1	4	4	4	1	3	4	4	4	4	4	3500000	250	4	4	4	3	3	3	3	3	4	3	3
49	1	35	1	5	1	3	4	4	1	2	3	3	3	3	3	2000000	142.857	4	3	3	3	4	4	3	3	3	3	3
50	2	27	1	3	1	5	4	5	2	2	4	2	5	5	4	2500000	178.571	4	4	4	4	5	4	4	5	4	4	4
51	1	50	1	1	1	5	3	4	1	3	4	4	3	3	2	3500000	250	3	3	3	3	3	3	3	3	3	4	4
52	1	28	1	3	1	4	4	4	1	2	3	3	3	3	3	3000000	214.286	3	3	3	3	3	3	3	3	4	3	3
53	1	31	1	2	1	5	3	3	2	0	2	1	3	3	2	1700000	121.429	3	2	3	3	3	3	3	3	4	4	3
54	1	45	1	3	1	3	3	3	1	4	5	5	3	3	4	3000000	214.286	3	3	3	3	3	3	3	3	3	4	4
55	1	45	1	3	1	3	4	4	2	2	4	2	3	4	4	4000000	285.714	4	4	4	3	2	2	2	2	2	3	4
56	1	27	1	3	1	5	5	4	1	2	3	3	5	4	3	2300000	164.286	5	4	5	4	4	5	5	4	4	4	4
57	2	34	1	3	1	5	4	3	2	2	4	2	4	3	3	2000000	142.857	4	3	2	3	4	2	2	3	4	4	2
58	2	40	1	3	2	4	2	3	2	3	5	2.5	3	3	4	4000000	285.714	3	4	4	4	3	1	3	1	3	3	3
59	1	27	1	4	1	3	4	4	2	0	2	1	4	4	4	2500000	178.571	4	4	4	4	3	3	3	3	3	2	4
60	2	29	1	4	1	3	5	4	2	2	4	2	5	4	4	2200000	157.143	5	4	5	4	5	4	5	4	4	4	4
61	1	39	1	3	1	3	4	4	2	2	4	2	3	4	4	3000000	214.286	4	5	4	4	3	2	3	2	3	2	3
62	1	27	1	5	1	3	4	5	1	1	2	2	4	3	4	2000000	142.857	4	4	3	4	4	4	4	5	4	5	4
63	2	22	2	3	1	3	4	5	1	0	1	1	3	4	4	2500000	178.571	4	4	3	4	2	3	3	3	2	3	2
64	2	31	2	5	2	3	5	4	1	0	1	1	4	4	5	5000000	357.143	4	4	5	4	4	3	4	3	5	3	4
65	2	23	2	3	1	3	4	4	1	0	1	1	4	4	4	2000000	142.857	4	4	4	4	4	4	4	3	3	2	3
66	1	50	1	4	1	1	4	3	1	4	5	5	4	4	4	4000000	285.714	3	3	3	3	3	3	3	3	4	3	3
67	1	47	1	3	2	4	2	4	2	3	5	2.5	3	3	4	4000000	285.714	3	4	4	4	3	1	3	1	3	3	3
68	2	28	1	4	1	3	4	5	2	1	3	1.5	4	4	2	2000000	142.857	4	3	4	4	3	4	4	4	4	4	3
69	1	24	2	3	1	5	3	3	3	3	6	2	3	4	4	1800000	128.571	4	4	5	3	4	4	3	4	4	4	3
70	1	45	1	2	1	5	4	4	3	3	6	2	3	4	4	1600000	114.286	4	4	5	3	3	4	4	3	4	5	4
71	1	29	1	3	1	5	4	4	2	3	5	2.5	3	3	4	1800000	128.571	4	4	5	3	4	4	3	4	4	3	4
72	1	23	2	3	1	5	4	4	2	3	5	2.5	3	4	4	1500000	107.143	4	4	4	3	4	4	3	3	4	4	3
73	1	32	1	2	1	5	4	4	1	2	3	3	3	3	4	1800000	128.571	5	5	4	3	4	4	3	4	4	3	4
74	1	24	2	3	1	5	3	3	2	2	4	2	3	4	4	1500000	107.143	4	4	5	3	3	4	4	3	3	3	4
75	1	25	2	3	1	5	3	3	3	1	4	1.33	3	4	4	1500000	107.143	4	4	4	3	3	4	3	3	4	3	4
76	1	30	2	3	1	5	4	4	2	2	4	2	3	3	4	1500000	107.143	4	4	3	3	3	4	4	5	4	3	3
77	1	23	2	3	1	5	3	4	2	1	3	1.5	3	4	4	1400000	100	4	4	5	3	4	4	3	4	4	3	4
78	1	23	2	3	1	5	3	4	2	3	5	2.5	3	4	4	1200000	85.7143	4	4	4	3	4	3	3	4	4	3	4
79	1	30	1	3	1	5	3	3	2	2	4	2	4	4	3	1800000	128.571	4	4	4	3	3	4	3	4	4	3	4
80	1	25	1	3	1	3	3	4	2	2	4	2	3	3	4	1800000	128.571	4	4	4	3	3	4	4	3	4	4	4
81	2	28	1	3	1	5	3	5	2	1	3	1.5	3	4	5	1200000	85.7143	4	4	4	3	3	4	3	3	4	4	3
82	1	40	1	2	1	5	3	4	2	2	4	2	3	3	4	1800000	128.571	4	4	4	3	3	3	4	4	3	3	4
83	1	23	2	3	1	5	3	4	2	2	4	2	3	4	4	1600000	114.286	3	4	4	3	3	4	5	4	3	4	3
84	1	28	1	3	1	2	3	3	1	2	3	3	3	3	4	3000000	214.286	3	4	4	3	3	4	3	3	4	3	4
85	1	29	2	3	1	3	4	3	2	3	5	2.5	3	4	3	1800000	128.571	4	4	3	3	3	3	3	4	3	3	3
86	1	29	2	3	1	5	3	3	2	2	4	2	3	4	4	1500000	107.143	4	4	3	3	4	4	3	3	4	3	3
87	1	31	1	3	1	5	3	3	2	1	3	1.5	4	4	3	1400000	100	3	3	4	3	3	4	4	4	3	3	4
88	2	25	2	3	1	5	3	4	2	2	4	2	4	4	5	1600000	114.286	4	4	3	3	4	4	4	3	3	4	3
89	1	29	2	3	1	5	3	4	3	2	5	1.67	3	3	4	2000000	142.857	3	3	4	3	3	4	4	3	3	4	4
90	1	30	2	3	1	5	3	3	3	2	5	1.67	3	3	4	2500000	178.571	4	4	3	3	3	4	4	3	3	3	3
91	1	40	1	2	1	5	3	3	2	2	4	2	4	4	3	2000000	142.857	4	4	3	3	3	4	4	3	3	3	4
92	1	35	1	3	1	1	3	3	2	2	4	2	3	4	4	2500000	178.571	3	3	4	3	3	3	4	4	3	4	4
93	1	36	1	3	1	3	4	4	3	2	5	1.67	4	4	4	1800000	128.571	4	4	4	4	3	2	3	2	3	4	4
94	2	34	1	5	1	1	4	4	2	2	4	2	4	4	4	2500000	178.571	4	3	4	4	2	3	3	2	3	4	4
95	1	35	1	3	1	3	4	4	2	1	3	1.5	4	4	3	1500000	107.143	4	3	4	5	2	3	4	3	3	4	4
96	1	38	1	5	1	2	4	4	1	4	5	5	4	4	4	3000000	214.286	4	4	5	5	2	3	3	2	3	4	4
97	1	35	1	5	1	1	4	4	2	2	4	2	4	4	4	2500000	178.571	4	3	4	4	2	3	3	2	3	2	2
98	1	38	1	3	1	4	4	4	1	3	4	4	4	4	4	1700000	121.429	4	4	3	4	4	3	4	3	4	4	5
99	1	39	1	2	1	4	4	4	1	3	4	4	4	4	4	1800000	128.571	4	4	4	4	4	3	4	3	4	4	5
100	1	40	1	2	1	3	4	4	1	2	3	3	4	4	3	2500000	178.571	4	3	4	4	3	3	4	3	2	2	4
101	1	36	1	3	1	3	5	5	1	4	5	5	5	4	4	2500000	178.571	4	4	4	4	4	4	3	4	4	4	4
102	1	38	1	3	1	5	4	4	3	3	6	2	4	4	4	2000000	142.857	4	4	4	4	4	4	4	4	4	4	4
103	1	38	2	3	1	3	4	4	1	1	2	2	4	4	4	3000000	214.286	4	4	4	4	4	3	3	3	4	4	4
104	1	46	1	3	1	3	4	4	4	0	4	1	4	4	4	2000000	142.857	4	4	4	2	3	2	2	2	2	2	2
105	1	30	1	3	1	3	4	4	1	1	2	2	4	4	4	2000000	142.857	4	4	4	4	4	3	4	4	4	3	4
106	1	37	1	3	1	3	3	3	1	4	5	5	4	3	2	1600000	114.286	4	3	4	4	3	4	4	4	4	4	4
107	1	46	1	3	1	4	4	4	3	2	5	1.67	4	4	4	3000000	214.286	4	4	4	2	2	2	2	2	2	4	4
108	1	56	1	3	1	1	4	4	3	3	6	2	4	4	4	3300000	235.714	4	4	4	2	2	2	2	2	2	2	2
109	2	30	1	5	1	5	4	5	2	3	5	2.5	2	3	2	2000000	142.857	4	4	4	3	2	2	3	3	2	2	2
110	1	50	1	3	1	1	4	4	1	1	2	2	4	4	4	2800000	200	3	2	1	3	2	1	1	1	2	1	1
111	2	48	1	5	1	1	4	5	3	3	6	2	3	3	3	3300000	235.714	4	3	4	5	2	3	3	4	2	4	4
112	1	30	1	3	1	3	4	3	1	2	3	3	4	3	3	1600000	114.286	5	3	3	5	4	4	4	4	3	4	3
113	1	35	1	5	1	3	4	4	1	4	5	5	4	4	4	2000000	142.857	4	3	5	4	3	2	4	3	2	4	4
114	1	25	1	3	1	3	4	4	1	1	2	2	3	3	3	1300000	92.8571	3	4	3	3	3	3	4	4	3	4	2
115	1	25	1	3	1	3	3	5	2	0	2	1	3	3	3	1550000	110.714	4	4	3	1	1	1	1	1	1	1	1
116	1	56	1	3	1	4	5	5	1	1	2	2	4	4	3	800000	57.1429	4	4	4	3	4	3	3	3	4	3	3
117	1	53	1	1	1	4	4	4	1	1	2	2	4	4	4	850000	60.7143	4	4	4	2	2	2	2	2	4	2	2
118	2	23	2	4	1	3	2	3	2	1	3	1.5	4	4	3	1500000	107.143	4	3	4	4	3	2	2	2	2	3	3
119	1	21	2	3	1	3	3	3	3	3	6	2	3	3	3	720000	51.4286	3	3	3	3	3	2	3	2	2	3	3
120	1	35	1	5	1	5	4	4	1	3	4	4	3	3	3	5000000	357.143	4	3	3	4	3	3	2	2	3	4	5
121	1	30	1	5	1	3	4	4	1	2	3	3	4	4	4	2500000	178.571	4	4	3	4	3	2	2	2	3	4	4
122	1	37	1	2	1	4	4	3	1	2	3	3	4	4	3	1500000	107.143	4	3	3	4	2	3	3	2	3	4	4
123	1	38	1	2	1	4	4	4	2	2	4	2	4	4	3	1800000	128.571	4	4	3	4	3	3	3	3	3	4	4
124	1	40	1	5	1	1	4	4	2	1	3	1.5	4	4	4	2500000	178.571	4	3	3	4	3	3	2	2	3	2	3
125	1	38	1	3	1	5	4	4	2	3	5	2.5	4	3	4	1400000	100	4	4	3	4	3	3	2	2	3	4	4
126	1	37	1	2	1	4	4	4	1	3	4	4	4	3	4	1700000	121.429	4	4	4	4	4	3	3	3	4	4	4
127	1	38	1	2	1	4	4	3	1	3	4	4	4	4	3	1400000	100	4	4	3	4	4	2	3	2	3	4	4
128	1	38	1	1	1	4	4	4	3	5	8	2.67	4	4	4	8000000	571.429	4	4	3	4	2	2	2	2	3	4	5
129	1	35	1	4	1	4	4	4	2	2	4	2	4	4	3	2500000	178.571	4	4	4	2	2	2	2	2	2	4	4
130	1	29	1	2	1	4	5	4	1	3	4	4	5	5	5	1700000	121.429	3	3	3	5	2	2	4	1	1	1	1
131	1	27	1	3	1	5	4	4	2	0	2	1	3	3	3	4000000	285.714	3	3	3	3	2	2	3	2	3	3	3
132	1	28	1	3	1	3	3	3	5	1	6	1.2	3	3	3	1400000	100	3	3	3	3	3	3	3	3	3	3	3
133	1	37	1	3	1	4	4	3	2	3	5	2.5	4	4	2	2000000	142.857	4	4	4	4	4	4	2	2	4	2	3
134	1	42	1	1	1	3	4	3	1	4	5	5	2	2	3	1500000	107.143	3	3	4	3	4	5	3	3	3	3	2
135	1	34	1	3	1	4	4	4	1	3	4	4	3	3	3	1800000	128.571	4	4	4	5	4	2	2	2	2	4	2
136	2	18	2	3	1	3	4	4	1	0	1	1	4	4	2	1000000	71.4286	4	4	4	4	5	2	4	4	4	5	3
137	2	30	1	5	1	4	4	4	2	2	4	2	3	3	3	2500000	178.571	4	4	4	3	3	3	3	3	4	4	4
138	1	24	2	3	1	3	5	5	2	2	4	2	4	4	4	2000000	142.857	4	4	4	2	2	2	2	2	2	4	4
139	1	27	1	3	1	4	4	4	1	1	2	2	2	3	2	2500000	178.571	3	3	3	2	2	2	2	2	4	4	4
140	2	40	4	2	1	5	3	3	1	1	2	2	4	4	4	1200000	85.7143	4	4	4	5	3	3	3	3	3	3	3
141	1	25	2	3	1	5	4	4	2	2	4	2	4	4	4	2100000	150	4	3	4	4	4	4	4	3	3	4	4
142	1	50	3	2	1	5	4	3	2	1	3	1.5	4	4	4	1900000	135.714	4	4	4	4	3	3	3	3	3	3	4
143	2	40	4	2	1	5	4	4	1	2	3	3	4	4	4	950000	67.8571	4	4	4	4	3	3	3	3	3	3	3
144	1	30	1	3	1	5	4	4	1	1	2	2	4	4	4	1700000	121.429	4	4	4	4	3	2	4	4	3	4	4
145	1	37	1	3	2	5	4	4	1	2	3	3	4	3	3	1600000	114.286	5	5	5	4	4	3	3	4	4	2	2
146	1	39	1	3	1	5	2	4	1	3	4	4	4	4	2	1200000	85.7143	4	3	4	2	5	3	5	3	3	2	3
147	1	48	1	3	1	5	4	4	2	2	4	2	4	3	4	1100000	78.5714	4	4	4	4	4	4	4	3	3	3	3
148	1	22	2	3	1	5	4	4	1	2	3	3	3	3	3	1450000	103.571	4	4	3	4	3	3	3	4	4	4	3
149	1	23	2	3	1	5	4	4	1	0	1	1	4	4	4	1200000	85.7143	4	4	4	4	4	4	4	4	4	4	4
150	1	48	1	3	3	3	4	4	1	2	3	3	4	4	4	2100000	150	4	4	4	4	4	3	3	3	4	4	4
151	1	28	2	3	1	5	4	4	1	1	2	2	4	4	4	1400000	100	4	3	4	4	3	3	3	3	4	4	3
152	2	40	4	1	1	5	4	4	1	0	1	1	4	4	4	800000	57.1429	4	4	4	4	3	3	3	3	3	3	3
153	2	24	2	5	1	1	4	4	2	1	3	1.5	4	4	4	4300000	307.143	4	4	4	4	4	4	4	4	4	4	4
154	2	21	2	3	1	5	4	4	2	2	4	2	4	4	4	1100000	78.5714	4	4	4	4	4	4	3	3	3	4	4
155	1	27	2	3	1	5	4	4	2	1	3	1.5	4	4	4	1050000	75	4	4	4	4	3	3	3	4	3	3	4
156	2	22	2	3	1	5	5	5	2	2	4	2	4	4	4	1100000	78.5714	4	4	4	4	3	3	3	3	3	4	4
157	1	19	2	3	1	5	4	4	2	4	6	3	4	4	4	1100000	78.5714	4	4	4	4	4	4	4	4	4	4	4
158	2	22	2	3	1	5	4	4	2	2	4	2	4	4	4	1200000	85.7143	4	4	4	4	4	4	4	4	3	3	3
159	1	42	1	3	1	3	4	4	1	4	5	5	4	4	4	1800000	128.571	4	4	4	4	4	4	3	4	3	4	4
160	1	50	1	3	1	5	4	4	3	1	4	1.33	3	3	3	1400000	100	4	4	4	4	4	3	3	3	4	3	4
161	2	27	2	5	1	3	4	4	2	2	4	2	4	4	4	2600000	185.714	4	4	4	4	4	4	4	4	4	4	4
162	2	23	2	5	1	5	4	4	2	1	3	1.5	4	4	4	200000	14.2857	4	3	3	3	4	4	4	3	3	3	3
163	1	24	2	3	2	5	4	4	3	2	5	1.67	4	4	4	1500000	107.143	4	4	4	3	4	4	4	3	3	3	3
164	1	24	2	4	1	3	4	4	2	3	5	2.5	4	4	3	1300000	92.8571	4	1	3	2	4	3	3	3	3	3	3
165	1	37	1	3	1	5	4	4	1	4	5	5	4	4	4	1500000	107.143	4	4	4	1	2	2	2	2	2	1	1
166	2	40	4	1	1	5	3	4	1	1	2	2	4	4	4	800000	57.1429	3	3	4	2	4	2	3	3	4	4	3
167	1	36	1	5	1	3	4	4	1	1	2	2	4	4	4	2800000	200	4	4	4	4	4	4	4	4	4	4	4
168	2	25	2	3	1	5	4	4	3	1	4	1.33	4	4	4	1300000	92.8571	3	3	3	4	3	3	3	3	3	3	3
169	2	23	2	5	1	3	4	4	1	2	3	3	4	4	4	1400000	100	4	3	3	3	4	4	4	4	4	4	4
170	1	22	2	2	1	5	4	4	2	1	3	1.5	4	4	3	1000000	71.4286	3	3	3	3	3	3	3	3	3	3	3
171	1	38	1	3	2	3	4	4	1	1	2	2	5	5	4	2500000	178.571	4	3	3	4	3	3	3	3	3	3	3
172	1	29	1	4	1	3	4	3	2	1	3	1.5	4	5	4	2000000	142.857	4	4	3	4	4	5	4	4	3	3	4
173	1	35	1	3	1	1	4	4	1	4	5	5	4	4	3	2000000	142.857	4	4	3	4	3	4	5	5	3	3	2
174	1	38	1	3	1	4	4	4	1	4	5	5	4	4	3	2000000	142.857	4	4	3	4	1	1	2	2	2	3	3
175	1	45	1	3	1	1	4	3	2	3	5	2.5	4	4	4	2500000	178.571	4	4	3	2	2	2	2	2	4	4	4
176	1	27	1	3	1	4	4	4	1	1	2	2	4	4	4	3000000	214.286	4	4	4	3	2	2	2	2	2	4	4
177	2	26	2	5	1	3	4	3	1	0	1	1	4	4	5	2500000	178.571	4	5	4	4	4	5	3	2	4	3	4
178	2	28	1	5	1	1	4	3	2	1	3	1.5	4	4	5	1500000	107.143	4	4	3	4	3	4	3	4	3	4	3
179	2	41	4	2	2	5	4	4	1	1	2	2	4	4	4	1000000	71.4286	4	3	3	4	4	3	3	3	3	4	3
180	1	36	1	3	1	5	4	4	1	3	4	4	4	3	3	1200000	85.7143	4	4	4	4	4	3	3	3	3	3	3
181	1	45	1	5	1	1	4	4	2	2	4	2	4	4	4	2000000	142.857	4	5	4	3	2	2	3	4	3	3	3
182	1	38	1	3	1	3	4	4	2	0	2	1	4	4	4	1500000	107.143	4	4	4	3	4	3	4	3	3	3	4
183	1	27	1	3	1	3	4	5	1	2	3	3	5	4	4	2800000	200	5	4	5	5	4	4	5	4	5	4	5
184	2	23	1	3	1	3	4	4	2	0	2	1	4	4	4	2500000	178.571	4	4	4	4	3	3	2	3	3	2	3
185	1	32	1	3	1	3	5	4	1	1	2	2	4	4	4	3000000	214.286	4	4	5	4	4	4	5	5	4	4	5
186	1	33	1	3	1	4	3	4	1	2	3	3	3	3	3	3000000	214.286	4	4	3	3	3	3	3	3	4	4	3
187	1	47	1	5	1	4	4	5	2	3	5	2.5	3	3	4	3500000	250	4	4	3	4	2	2	3	2	2	4	3
188	2	45	1	6	1	1	4	5	2	3	5	2.5	3	3	4	3500000	250	4	4	3	4	4	4	3	3	3	3	4
189	1	50	1	3	1	3	4	5	4	1	5	1.25	3	4	4	4000000	285.714	4	4	4	3	2	2	2	2	2	3	4
190	2	40	1	4	1	1	4	4	2	2	4	2	4	5	4	3000000	214.286	4	5	4	4	2	2	2	3	2	3	3
191	2	31	1	3	1	5	4	2	2	1	3	1.5	3	2	3	1500000	107.143	4	2	3	5	4	3	2	3	2	4	3
192	1	29	1	3	1	5	5	4	2	1	3	1.5	3	4	4	2200000	157.143	5	4	3	4	4	4	4	4	4	4	4
193	2	25	1	3	1	5	4	5	2	2	4	2	4	5	4	1500000	107.143	5	4	5	4	4	5	4	4	5	4	4
194	2	28	1	3	1	4	4	5	2	2	4	2	4	5	4	1000000	71.4286	4	3	4	4	4	5	5	4	5	4	5
195	2	42	1	4	1	3	4	5	2	2	4	2	4	4	5	2000000	142.857	4	4	5	4	4	5	4	5	4	5	4
196	2	19	2	3	1	3	4	4	1	0	1	1	4	4	5	2300000	164.286	4	3	2	4	3	3	2	3	4	4	5
197	2	34	1	5	1	1	4	4	2	2	4	2	4	4	5	2500000	178.571	5	4	4	4	4	5	4	5	4	5	4
198	1	25	1	3	1	2	4	5	2	0	2	1	4	4	5	2800000	200	4	4	5	4	4	4	5	4	4	5	5
199	1	28	1	2	1	5	4	4	1	2	3	3	3	3	3	1700000	121.429	3	3	3	3	3	3	3	3	3	3	3
200	1	30	1	2	1	4	3	4	1	2	3	3	3	3	4	2500000	178.571	3	3	3	3	3	3	3	3	3	3	2
201	1	40	1	2	1	4	3	4	1	2	3	3	3	2	3	3000000	214.286	3	3	3	3	3	3	3	4	4	3	3
202	1	33	1	3	1	3	3	3	2	1	3	1.5	3	3	3	2000000	142.857	3	4	3	3	3	3	3	3	4	3	3
203	1	39	1	3	1	2	4	4	2	1	3	1.5	4	4	4	5000000	357.143	4	4	4	4	3	3	3	3	3	2	2
204	2	44	1	3	1	3	5	4	2	3	5	2.5	5	4	4	4000000	285.714	4	4	3	5	4	5	4	4	4	5	4
205	1	42	1	2	1	3	3	3	1	3	4	4	3	3	4	3000000	214.286	3	3	3	3	3	3	3	3	4	4	4
206	1	29	1	3	1	3	4	5	1	2	3	3	4	4	5	2500000	178.571	4	4	5	4	4	5	4	4	4	4	4
207	1	38	1	5	1	1	4	5	1	3	4	4	4	3	4	3000000	214.286	4	4	3	4	2	2	2	3	3	3	3
208	1	35	1	3	1	5	4	3	2	1	3	1.5	4	3	2	1500000	107.143	4	3	4	4	3	3	4	2	3	4	2
209	1	38	1	5	1	3	4	4	2	0	2	1	4	4	4	1500000	107.143	4	4	4	2	3	3	3	3	3	3	3
210	1	49	1	5	1	3	4	4	1	3	4	4	4	4	4	3000000	214.286	4	4	4	3	3	2	3	2	3	2	3
211	1	30	1	3	1	5	4	4	2	1	3	1.5	4	4	4	1000000	71.4286	4	4	4	3	3	2	3	3	2	2	3
212	1	43	1	5	1	1	4	4	2	1	3	1.5	4	5	4	1500000	107.143	4	4	4	3	3	2	2	3	3	2	2
213	1	45	1	5	1	3	5	4	1	4	5	5	5	5	2	3500000	250	5	5	3	5	2	1	1	1	3	3	3
214	1	48	1	3	1	4	3	3	2	3	5	2.5	4	3	3	10000000	714.286	5	4	3	3	3	3	3	4	3	3	3
215	1	50	1	3	1	1	5	5	2	3	5	2.5	5	5	5	1500000	107.143	3	5	3	4	4	3	3	3	2	3	3
216	2	52	1	5	1	1	5	5	2	3	5	2.5	5	4	5	3000000	214.286	5	4	4	2	3	2	3	3	3	2	3
217	1	30	2	3	1	3	5	4	3	0	3	1	4	4	4	2000000	142.857	4	5	4	2	3	3	3	3	3	3	2
218	1	40	1	2	5	3	3	4	2	1	3	1.5	3	3	4	3000000	214.286	4	4	4	3	3	3	3	4	4	3	3
219	1	43	1	5	1	4	4	3	1	5	6	6	4	3	5	4000000	285.714	4	4	5	4	4	2	3	4	2	2	3
220	1	35	1	3	1	4	3	4	1	3	4	4	3	3	4	3000000	214.286	4	4	3	3	3	3	3	4	3	4	4
221	1	50	1	3	1	4	4	5	1	2	3	3	4	5	4	2600000	185.714	4	4	4	3	2	3	3	3	2	3	2
222	1	49	1	2	1	1	5	4	2	3	5	2.5	5	3	3	2500000	178.571	3	4	3	4	3	4	3	3	3	3	3
223	1	45	1	3	1	4	4	5	1	2	3	3	4	5	4	3600000	257.143	4	4	5	3	3	3	3	2	3	2	3
224	1	50	1	3	1	2	5	5	3	1	4	1.33	4	4	4	2000000	142.857	4	4	5	4	2	2	2	3	3	2	3
225	2	49	1	5	1	5	5	5	3	1	4	1.33	4	5	4	2000000	142.857	4	5	4	4	2	2	2	3	3	2	3
226	1	35	1	5	1	3	4	5	2	3	5	2.5	4	4	4	2000000	142.857	5	4	5	3	2	3	2	3	2	3	2
227	1	45	1	3	1	4	4	5	1	3	4	4	5	4	5	3600000	257.143	4	5	4	3	4	3	4	2	3	4	3
228	1	40	1	2	1	5	4	4	2	2	4	2	4	4	4	1600000	114.286	4	4	4	3	2	3	2	3	2	3	2
229	1	53	1	3	1	1	5	5	2	4	6	3	4	4	4	3500000	250	5	5	5	5	2	2	3	2	2	2	2
230	2	27	2	5	1	3	4	4	2	1	3	1.5	4	4	3	1000000	71.4286	4	4	4	4	5	3	4	5	4	3	4
231	1	52	1	3	1	1	5	5	2	3	5	2.5	5	4	5	3000000	214.286	5	4	4	4	3	2	3	3	3	2	3
232	2	49	1	3	1	1	4	4	2	4	6	3	2	4	2	2600000	185.714	4	5	4	4	4	4	4	4	4	3	4
233	1	51	1	3	1	1	4	4	2	4	6	3	2	4	3	2600000	185.714	2	3	4	4	4	4	4	4	4	3	4
234	2	43	1	3	1	4	5	5	2	4	6	3	4	4	4	2500000	178.571	5	4	4	4	2	2	2	2	3	3	2
235	1	48	1	1	1	1	5	5	2	4	6	3	4	4	4	2500000	178.571	5	4	4	4	2	2	2	2	3	3	2
236	2	38	4	3	1	4	5	3	1	1	2	2	3	3	4	1000000	71.4286	3	4	3	3	3	4	3	3	3	3	4
237	2	54	1	4	1	1	4	4	2	3	5	2.5	2	2	4	2000000	142.857	4	4	4	2	2	2	2	2	2	2	2
238	2	56	1	5	1	4	4	3	2	4	6	3	5	3	4	1500000	107.143	3	3	3	5	3	4	3	5	3	5	3
239	1	45	1	3	1	5	4	4	1	4	5	5	4	4	4	2000000	142.857	4	4	5	3	4	3	2	3	3	3	3
240	1	54	1	5	1	1	5	5	3	3	6	2	4	5	4	4000000	285.714	5	4	5	3	2	3	3	2	3	2	3
241	2	48	1	5	1	1	5	5	3	3	6	2	4	5	4	4000000	285.714	5	4	5	3	2	3	2	3	2	3	2
242	2	28	1	5	5	3	3	3	2	3	5	2.5	3	3	3	2000000	142.857	4	3	3	3	4	3	3	3	3	2	3
243	1	50	1	1	1	4	4	3	1	3	4	4	3	3	4	5000000	357.143	4	4	4	3	3	3	3	4	4	4	4
244	1	40	1	3	1	5	3	3	2	2	4	2	3	3	3	1500000	107.143	3	3	3	4	3	4	4	3	3	3	4
245	1	28	1	3	1	3	2	4	1	2	3	3	3	3	3	2000000	142.857	3	1	3	3	3	4	3	3	3	4	3
246	1	40	1	3	1	4	4	4	2	2	4	2	4	4	4	2000000	142.857	4	5	4	3	2	3	2	3	3	2	3
247	1	30	2	3	1	1	4	4	1	2	3	3	4	4	4	2000000	142.857	4	4	4	3	3	3	3	3	3	3	3
248	1	45	1	5	1	3	5	5	2	2	4	2	4	5	5	2000000	142.857	5	4	5	3	2	3	3	3	2	3	3
249	2	35	2	5	1	1	4	3	1	2	3	3	4	4	4	2000000	142.857	4	4	4	3	3	3	2	3	3	2	3
250	1	30	1	5	1	3	4	4	2	0	2	1	4	4	4	1500000	107.143	4	5	4	2	3	2	3	3	3	3	3
251	1	50	1	5	1	1	5	5	2	4	6	3	3	3	4	3000000	214.286	5	3	3	4	4	4	4	4	4	4	4
252	2	46	1	5	1	1	4	4	2	4	6	3	3	3	4	3000000	214.286	5	3	3	4	4	4	4	4	4	4	4
253	1	26	5	1	1	5	5	4	2	0	2	1	4	5	4	1000000	71.4286	4	4	4	4	2	3	2	3	2	3	2
254	2	27	1	4	1	5	5	5	2	0	2	1	4	5	4	1000000	71.4286	4	4	4	4	2	3	2	3	2	3	2
255	1	54	1	5	1	1	5	5	1	2	3	3	5	4	5	5000000	357.143	5	4	5	2	3	2	3	2	3	3	3
256	2	38	1	3	1	5	4	5	2	2	4	2	3	3	4	1000000	71.4286	4	3	3	2	3	3	3	3	3	3	3
257	1	40	1	3	1	5	4	5	1	3	4	4	3	3	4	1000000	71.4286	4	3	3	2	2	3	2	3	3	2	3
258	1	48	1	5	1	1	5	4	1	3	4	4	4	5	4	2000000	142.857	4	5	4	2	3	2	3	3	3	3	3
259	1	35	1	3	1	1	4	5	1	2	3	3	4	4	4	3000000	214.286	4	5	4	3	3	3	2	3	2	3	2
260	2	29	1	3	1	4	5	4	2	1	3	1.5	4	4	4	2000000	142.857	4	5	4	4	4	4	3	4	5	4	4
261	1	42	1	5	1	1	4	4	2	3	5	2.5	4	4	4	4000000	285.714	4	4	4	4	3	3	3	3	3	4	3
262	1	30	1	3	1	4	5	4	2	1	3	1.5	4	4	5	400000	28.5714	4	5	4	2	3	3	2	5	2	3	2
263	1	47	1	3	1	5	4	5	2	3	5	2.5	5	4	5	2000000	142.857	4	4	5	3	2	3	2	3	2	3	3
264	1	45	1	3	1	1	5	4	2	3	5	2.5	5	5	5	1500000	107.143	4	5	5	4	4	4	4	3	3	3	3
265	1	35	1	3	1	2	4	4	2	0	2	1	4	4	4	2500000	178.571	4	4	4	2	2	2	3	2	3	2	3
266	1	38	1	2	1	5	3	3	1	2	3	3	3	4	3	500000	35.7143	3	3	4	3	3	3	3	2	3	3	3
267	1	40	1	3	1	3	4	4	2	2	4	2	4	4	4	1500000	107.143	4	4	4	2	3	3	2	3	2	3	2
268	1	40	1	3	1	2	4	5	1	3	4	4	4	5	4	3000000	214.286	4	5	4	3	2	3	2	2	3	3	3
269	1	40	1	3	1	3	4	4	1	3	4	4	4	5	4	3000000	214.286	4	4	4	3	3	2	3	3	2	3	2
270	1	30	1	3	1	5	4	4	2	1	3	1.5	4	4	4	1500000	107.143	4	4	4	2	3	2	3	2	3	2	3
271	1	22	2	3	1	2	4	4	1	0	1	1	4	4	4	2800000	200	4	4	4	4	4	3	4	3	3	2	3
272	1	36	1	5	1	4	5	5	2	3	5	2.5	4	3	4	7000000	500	4	4	3	3	3	2	2	2	4	3	4
273	1	38	1	5	1	4	4	4	1	3	4	4	4	4	4	3500000	250	4	4	4	3	3	3	3	3	4	3	3
274	2	27	1	3	1	5	4	5	2	2	4	2	5	5	4	2500000	178.571	4	4	4	4	5	4	4	5	4	4	4
275	1	28	1	3	1	4	4	4	1	2	3	3	3	3	3	3000000	214.286	3	3	3	3	3	3	3	3	4	3	3
276	1	45	1	3	1	3	3	3	1	4	5	5	3	3	4	3000000	214.286	3	3	3	3	3	3	3	3	3	4	4
277	1	27	1	3	1	5	5	4	1	2	3	3	5	4	3	2300000	164.286	5	4	5	4	4	5	5	4	4	4	4
278	2	40	1	3	2	4	2	3	2	3	5	2.5	3	3	4	4000000	285.714	3	4	4	4	3	1	3	1	3	3	3
279	2	29	1	4	1	3	5	4	2	2	4	2	5	4	4	2200000	157.143	5	4	5	4	5	4	5	4	4	4	4
280	1	27	1	5	1	3	4	5	1	1	2	2	4	3	4	2000000	142.857	4	4	3	4	4	4	4	5	4	5	4
281	2	31	2	5	2	3	5	4	1	0	1	1	4	4	5	5000000	357.143	4	4	5	4	4	3	4	3	5	3	4
282	1	50	1	4	1	1	4	3	1	4	5	5	4	4	4	4000000	285.714	3	3	3	3	3	3	3	3	4	3	3
283	2	28	1	4	1	3	4	5	2	1	3	1.5	4	4	2	2000000	142.857	4	3	4	4	3	4	4	4	4	4	3
284	1	45	1	2	1	5	4	4	3	3	6	2	3	4	4	1600000	114.286	4	4	5	3	3	4	4	3	4	5	4
285	1	23	2	3	1	5	4	4	2	3	5	2.5	3	4	4	1500000	107.143	4	4	4	3	4	4	3	3	4	4	3
286	1	24	2	3	1	5	3	3	2	2	4	2	3	4	4	1500000	107.143	4	4	5	3	3	4	4	3	3	3	4
287	1	30	2	3	1	5	4	4	2	2	4	2	3	3	4	1500000	107.143	4	4	3	3	3	4	4	5	4	3	3
288	1	23	2	3	1	5	3	4	2	3	5	2.5	3	4	4	1200000	85.7143	4	4	4	3	4	3	3	4	4	3	4
289	1	25	1	3	1	3	3	4	2	2	4	2	3	3	4	1800000	128.571	4	4	4	3	3	4	4	3	4	4	4
290	1	40	1	2	1	5	3	4	2	2	4	2	3	3	4	1800000	128.571	4	4	4	3	3	3	4	4	3	3	4
291	1	28	1	3	1	2	3	3	1	2	3	3	3	3	4	3000000	214.286	3	4	4	3	3	4	3	3	4	3	4
292	1	29	2	3	1	5	3	3	2	2	4	2	3	4	4	1500000	107.143	4	4	3	3	4	4	3	3	4	3	3
293	2	25	2	3	1	5	3	4	2	2	4	2	4	4	5	1600000	114.286	4	4	3	3	4	4	4	3	3	4	3
294	1	30	2	3	1	5	3	3	3	2	5	1.67	3	3	4	2500000	178.571	4	4	3	3	3	4	4	3	3	3	3
295	1	35	1	3	1	1	3	3	2	2	4	2	3	4	4	2500000	178.571	3	3	4	3	3	3	4	4	3	4	4
296	2	34	1	5	1	1	4	4	2	2	4	2	4	4	4	2500000	178.571	4	3	4	4	2	3	3	2	3	4	4
297	1	38	1	5	1	2	4	4	1	4	5	5	4	4	4	3000000	214.286	4	4	5	5	2	3	3	2	3	4	4
298	1	38	1	3	1	4	4	4	1	3	4	4	4	4	4	1700000	121.429	4	4	3	4	4	3	4	3	4	4	5
299	1	40	1	2	1	3	4	4	1	2	3	3	4	4	3	2500000	178.571	4	3	4	4	3	3	4	3	2	2	4
300	1	38	1	3	1	5	4	4	3	3	6	2	4	4	4	2000000	142.857	4	4	4	4	4	4	4	4	4	4	4
301	1	46	1	3	1	3	4	4	4	0	4	1	4	4	4	2000000	142.857	4	4	4	2	3	2	2	2	2	2	2
302	1	37	1	3	1	3	3	3	1	4	5	5	4	3	2	1600000	114.286	4	3	4	4	3	4	4	4	4	4	4
303	1	56	1	3	1	1	4	4	3	3	6	2	4	4	4	3300000	235.714	4	4	4	2	2	2	2	2	2	2	2
304	1	50	1	3	1	1	4	4	1	1	2	2	4	4	4	2800000	200	3	2	1	3	2	1	1	1	2	1	1
305	1	30	1	3	1	3	4	3	1	2	3	3	4	3	3	1600000	114.286	5	3	3	5	4	4	4	4	3	4	3
306	1	25	1	3	1	3	4	4	1	1	2	2	3	3	3	1300000	92.8571	3	4	3	3	3	3	4	4	3	4	2
307	1	56	1	3	1	4	5	5	1	1	2	2	4	4	3	800000	57.1429	4	4	4	3	4	3	3	3	4	3	3
308	2	23	2	4	1	3	2	3	2	1	3	1.5	4	4	3	1500000	107.143	4	3	4	4	3	2	2	2	2	3	3
309	1	35	1	5	1	5	4	4	1	3	4	4	3	3	3	5000000	357.143	4	3	3	4	3	3	2	2	3	4	5
310	1	37	1	2	1	4	4	3	1	2	3	3	4	4	3	1500000	107.143	4	3	3	4	2	3	3	2	3	4	4
311	1	40	1	5	1	1	4	4	2	1	3	1.5	4	4	4	2500000	178.571	4	3	3	4	3	3	2	2	3	2	3
312	1	37	1	2	1	4	4	4	1	3	4	4	4	3	4	1700000	121.429	4	4	4	4	4	3	3	3	4	4	4
313	1	38	1	1	1	4	4	4	3	5	8	2.67	4	4	4	8000000	571.429	4	4	3	4	2	2	2	2	3	4	5
314	1	29	1	2	1	4	5	4	1	3	4	4	5	5	5	1700000	121.429	3	3	3	5	2	2	4	1	1	1	1
315	1	28	1	3	1	3	3	3	5	1	6	1.2	3	3	3	1400000	100	3	3	3	3	3	3	3	3	3	3	3
316	1	42	1	1	1	3	4	3	1	4	5	5	2	2	3	1500000	107.143	3	3	4	3	4	5	3	3	3	3	2
317	2	18	2	3	1	3	4	4	1	0	1	1	4	4	2	1000000	71.4286	4	4	4	4	5	2	4	4	4	5	3
318	1	24	2	3	1	3	5	5	2	2	4	2	4	4	4	2000000	142.857	4	4	4	2	2	2	2	2	2	4	4
319	2	40	4	2	1	5	3	3	1	1	2	2	4	4	4	1200000	85.7143	4	4	4	5	3	3	3	3	3	3	3
320	1	50	3	2	1	5	4	3	2	1	3	1.5	4	4	4	1900000	135.714	4	4	4	4	3	3	3	3	3	3	4
321	1	30	1	3	1	5	4	4	1	1	2	2	4	4	4	1700000	121.429	4	4	4	4	3	4	4	4	3	4	4
322	1	39	1	3	1	5	2	4	1	3	4	4	4	4	2	1200000	85.7143	4	3	4	2	5	3	5	3	3	2	3
323	1	22	2	3	1	5	4	4	1	2	3	3	3	3	3	1450000	103.571	4	4	3	4	3	3	3	4	4	4	3
324	1	48	1	3	3	3	4	4	1	2	3	3	4	4	4	2100000	150	4	4	4	4	4	3	3	3	4	4	4
325	2	40	4	1	1	5	4	4	1	0	1	1	4	4	4	800000	57.1429	4	4	4	4	3	3	3	3	3	3	3
326	2	21	2	3	1	5	4	4	2	2	4	2	4	4	4	1100000	78.5714	4	4	4	4	4	4	3	3	3	4	4
327	2	22	2	3	1	5	5	5	2	2	4	2	4	4	4	1100000	78.5714	4	4	4	4	3	3	3	3	3	4	4
328	2	22	2	3	1	5	4	4	2	2	4	2	4	4	4	1200000	85.7143	4	4	4	4	4	4	4	4	3	3	3
329	1	50	1	3	1	5	4	4	3	1	4	1.33	3	3	3	1400000	100	4	4	4	4	4	3	3	3	4	3	4
330	2	23	2	5	1	5	4	4	2	1	3	1.5	4	4	4	200000	14.2857	4	3	3	3	4	4	4	3	3	3	3
331	1	24	2	4	1	3	4	4	2	3	5	2.5	4	4	3	1300000	92.8571	4	1	3	2	4	3	3	3	3	3	3
332	2	40	4	1	1	5	3	4	1	1	2	2	4	4	4	800000	57.1429	3	3	4	2	4	2	3	3	4	4	3
333	2	25	2	3	1	5	4	4	3	1	4	1.33	4	4	4	2200000	157.143	3	3	3	4	3	3	3	3	3	3	3
334	1	22	2	2	1	5	4	4	2	1	3	1.5	4	4	3	1000000	71.4286	3	3	3	3	3	3	3	3	3	3	3
335	1	29	1	4	1	3	4	3	2	1	3	1.5	4	5	4	2000000	142.857	4	4	3	4	4	5	4	4	3	3	4
336	1	38	1	3	1	4	4	4	1	4	5	5	4	4	3	2000000	142.857	4	4	3	4	1	1	2	2	2	3	3
337	1	27	1	3	1	4	4	4	1	1	2	2	4	4	4	3000000	214.286	4	4	4	3	2	2	2	2	2	4	4
338	2	28	1	5	1	1	4	3	2	1	3	1.5	4	4	5	1500000	107.143	4	4	3	4	3	4	3	4	3	4	3
339	1	36	1	3	1	5	4	4	1	3	4	4	4	3	3	1200000	85.7143	4	4	4	4	4	3	3	3	3	3	3
340	1	38	1	3	1	3	4	4	2	0	2	1	4	4	4	1500000	107.143	4	4	4	3	4	3	4	3	3	3	4
341	2	23	1	3	1	3	4	4	2	0	2	1	4	4	4	2500000	178.571	4	4	4	4	3	3	2	3	3	2	3
342	1	33	1	3	1	4	3	4	1	2	3	3	3	3	3	3000000	214.286	4	4	3	3	3	3	3	3	4	4	3
343	2	45	1	6	1	1	4	5	2	3	5	2.5	3	3	4	3500000	250	4	4	3	4	4	4	3	3	3	3	4
344	2	40	1	4	1	1	4	4	2	2	4	2	4	5	4	3000000	214.286	4	5	4	4	2	2	2	3	2	3	3
345	1	29	1	3	1	5	5	4	2	1	3	1.5	3	4	4	2200000	157.143	5	4	3	4	4	4	4	4	4	4	4
346	2	28	1	3	1	4	4	5	2	2	4	2	4	5	4	1000000	71.4286	4	3	4	4	4	5	5	4	5	4	5
347	2	19	2	3	1	3	4	4	1	0	1	1	4	4	5	2300000	164.286	4	3	2	4	3	3	2	3	4	4	5
348	1	25	1	3	1	2	4	5	2	0	2	1	4	4	5	2800000	200	4	4	5	4	4	4	5	4	4	5	5
349	1	30	1	2	1	4	3	4	1	2	3	3	3	3	4	2500000	178.571	3	3	3	3	3	3	3	3	3	3	2
350	1	33	1	3	1	3	3	3	2	1	3	1.5	3	3	3	2000000	142.857	3	4	3	3	3	3	3	3	4	3	3
351	2	44	1	3	1	3	5	4	2	3	5	2.5	5	4	4	4000000	285.714	4	4	3	5	4	5	4	4	4	5	4
352	1	29	1	3	1	3	4	5	1	2	3	3	4	4	5	2500000	178.571	4	4	5	4	4	5	4	4	4	4	4
353	1	35	1	3	1	5	4	3	2	1	3	1.5	4	3	2	1500000	107.143	4	3	4	4	3	3	4	2	3	4	2
354	1	49	1	5	1	3	4	4	1	3	4	4	4	4	4	3000000	214.286	4	4	4	3	3	2	3	2	3	2	3
355	1	43	1	5	1	1	4	4	2	1	3	1.5	4	5	4	1500000	107.143	4	4	4	3	3	2	2	3	3	2	2
356	1	48	1	3	1	4	3	3	2	3	5	2.5	4	3	3	10000000	714.286	5	4	3	3	3	3	3	4	3	3	3
357	2	52	1	5	1	1	5	5	2	3	5	2.5	5	4	5	3000000	214.286	5	4	4	2	3	2	3	3	3	2	3
358	1	40	1	2	5	3	3	4	2	1	3	1.5	3	3	4	3000000	214.286	4	4	4	3	3	3	3	4	4	3	3
359	1	35	1	3	1	4	3	4	1	3	4	4	3	3	4	3000000	214.286	4	4	3	3	3	3	3	4	3	4	4
360	1	49	1	2	1	1	5	4	2	3	5	2.5	5	3	3	2500000	178.571	3	4	3	4	3	4	3	3	3	3	3
361	1	50	1	3	1	2	5	5	3	1	4	1.33	4	4	4	2000000	142.857	4	4	5	4	2	2	2	3	3	2	3
362	1	35	1	5	1	3	4	5	2	3	5	2.5	4	4	4	2000000	142.857	5	4	5	3	2	3	2	3	2	3	2
363	1	40	1	2	1	5	4	4	2	2	4	2	4	4	4	1600000	114.286	4	4	4	3	2	3	2	3	2	3	2
364	2	27	2	5	1	3	4	4	2	1	3	1.5	4	4	3	1000000	71.4286	4	4	4	4	5	3	4	5	4	3	4
365	2	49	1	3	1	1	4	4	2	4	6	3	2	4	2	2600000	185.714	4	5	4	4	4	4	4	4	4	3	4
366	2	43	1	3	1	4	5	5	2	4	6	3	4	4	4	2500000	178.571	5	4	4	4	2	2	2	2	3	3	2
367	2	38	4	3	1	4	5	3	1	1	2	2	3	3	4	1000000	71.4286	3	4	3	3	3	4	3	3	3	3	4
368	2	56	1	5	1	4	4	3	2	4	6	3	5	3	4	1500000	107.143	3	3	3	5	3	4	3	5	3	5	3
369	1	54	1	5	1	1	5	5	3	3	6	2	4	5	4	4000000	285.714	5	4	5	3	2	3	3	2	3	2	3
370	2	28	1	5	5	3	3	3	2	3	5	2.5	3	3	3	2000000	142.857	4	3	3	3	4	3	3	3	3	2	3
371	1	40	1	3	1	5	3	3	2	2	4	2	3	3	3	1500000	107.143	3	3	3	4	3	4	4	3	3	3	4
372	1	40	1	3	1	4	4	4	2	2	4	2	4	4	4	2000000	142.857	4	5	4	3	2	3	2	3	3	2	3
373	1	45	1	5	1	3	5	5	2	2	4	2	4	5	5	2000000	142.857	5	4	5	3	2	3	3	3	2	3	3
374	1	30	1	5	1	3	4	4	2	0	2	1	4	4	4	1500000	107.143	4	5	4	2	3	2	3	3	3	3	3
375	2	46	1	5	1	1	4	4	2	4	6	3	3	3	4	3000000	214.286	5	3	3	4	4	4	4	4	4	4	4
376	2	27	1	4	1	5	5	5	2	0	2	1	4	5	4	1000000	71.4286	4	4	4	4	2	3	2	3	2	3	2
377	2	38	1	3	1	5	4	5	2	2	4	2	3	3	4	1000000	71.4286	4	3	3	2	3	3	3	3	3	3	3
378	1	48	1	5	1	1	5	4	1	3	4	4	4	5	4	2000000	142.857	4	5	4	2	3	2	3	3	3	3	3
379	2	29	1	3	1	4	5	4	2	1	3	1.5	4	4	4	2000000	142.857	4	5	4	4	4	4	3	4	5	4	4
380	1	30	1	3	1	4	5	4	2	1	3	1.5	4	4	5	400000	28.5714	4	5	4	2	3	3	2	5	2	3	2
381	1	45	1	3	1	1	5	4	2	3	5	2.5	5	5	5	1500000	107.143	4	5	5	4	4	4	4	3	3	3	3
382	1	38	1	2	1	5	3	3	1	2	3	3	3	4	3	500000	35.7143	3	3	4	3	3	3	3	2	3	3	3
383	1	40	1	3	1	2	4	5	1	3	4	4	4	5	4	3000000	214.286	4	5	4	3	2	3	2	2	3	3	3
384	1	30	1	3	1	5	4	4	2	1	3	1.5	4	4	4	1500000	107.143	4	4	4	2	3	2	3	2	3	2	3

## Sheet: Appendix 3. Validity & Reliabil
APPENDIX 3. VALIDITY AND RELIABILITY
Case Processing Summary
		N	%
Cases	Valid	385	100
	Excludeda	0	0
	Total	385	100
a Listwise deletion based on all variables in the procedure.
Reliability Statistics
Cronbach's Alpha	N of Items
0.857	8
Item-Total Statistics
	Scale Mean if Item Deleted	Scale Variance if Item Deleted	Corrected Item-Total Correlation
Your life will be much better if you work not become a commuter	22.8519	20.001	0.324
You don't have enough time to do social interaction in your neighborhood	23.1247	17.943	0.634
Your quality as a parent is disturbed because you do not have enough time to interact with your childreen	23.1481	16.887	0.695
You don't have time to think about yourself	23.1247	17.125	0.692
Your family life is disrupted because you do not have enough time to interact with your partner so that many things cannot be discussed because of this limited time	23.1558	17.278	0.649
Your overall life satisfaction as a commuter is reduced because you no longer have much time to channel hobbies and other activities besides routine activities.	23.0701	17.836	0.658
You feel that you have individuals stress with activities as a commuter	23.0104	17.828	0.592
Even though your work is within reasonable limits but the time you allocate to travel as a commuter makes you feel overworked	22.9688	18.067	0.561
Scale Statistics
Mean	Variance	Std. Deviation	N of Items
26.3506	22.874	4.78269	8

## Sheet: Appendix 4. Sample Distribution
APPENDIX 4. SAMPLE DISTRIBUTION
NO	GATE	POPULATION (Persons)	SAMPLE (Persons)
1	Gatot Subroto Street	105258	55
2	Jamin Ginting Street	35924	19
3	Sisingamangaraja Street	60234	31
4	Letda Sujono Street	69748	36
5	Brigjend Katamso Street	42154	22
6	Labuhan Deli Hamparan Perak Street	66576	34
7	Pancing/Cemara Arah Percut Street	27721	14
8	Pintu Tol Balmera (Tanjung Morawa) Street	32116	17
9	Garuda Perumnas Mandala Street	28561	15
10	Karya Jaya Namo Rambe Street	13318	7
11	Denai Ujung Street	36421	19
12	Pertahanan Patumbak Street	19519	10
13	Bendungan V Bangun Mulia Street	414	0
14	Salembo Ujung Street	4184	2
15	Balai Desa Timbang Deli Street	8687	4
16	Marendal Street	24442	13
17	Pancing Street	14019	7
18	Kampung Tengah Terjun Street	8130	4
19	Padang Street	10037	5
20	Terjun Hamparan Perak Street	11537	6
21	Perumnas Martubung Street	4483	2
22	Willem Iskandar Street	21982	11
23	Pala Raya Street	11967	6
24	Tanjung Gusta Street	19451	10
25	PDAM Sunggal Street	22219	12
26	Simpang Melatih Street	22145	11
27	Gaperta Ujung Street	17091	9
28	Nilam Raya Street	2506	1
29	Belawan Batang Serai Street	89	0
30	Denai Simpang Titi Layang Street	485	0
	TOTAL	741418	384
Sample calculated according to : http://www.raosoft.com/samplesize.html
